# Supplementary material for: The ultimate database to (re)set the evolutionary history of primate genital bones
Source: Sci Rep. 2021 May 27;11:11245. doi: 10.1038/s41598-021-90787-2 (PMC8160331; doi:10.1038/s41598-021-90787-2)
Supplement: Supplementary file 2 — Supplementary Table S1. [file 41598_2021_90787_MOESM2_ESM.xlsx]

## Sheet: Additional file 1
The ultimate database to (re)set the evolutionary history of primate genital bones
Spani Federica, Morigi Maria Pia, Bettuzzi Matteo, Scalici Massimiliano, Gentile Gabriele, Carosi Monica
			Baculum				Baubellum
	Genus	Species	P/A sp	P/A gen	References	Notes	P/A sp	P/A gen	References	Notes
1	Allenopithecus	nigroviridis	1		Hill (1964)
2	Alouatta	caraya	1		Machida and Giacometti (1967)
3	Alouatta	guariba	1		Pohl (1928)	Mycetes fuscus=A. fusca=Aluatta guariba
4	Aotus	azarae		1	Hershkoviz (1977)
5	Aotus	brumbacki	1	1	inferred; Hershkoviz (1977)
6	Aotus	griseimembra	1	1	inferred; Hershkoviz (1977)
7	Aotus	lemurinus	1	1	Dixson (2012); Hershkoviz (1977)
8	Aotus	miconax		1	Hershkoviz (1977)
9	Aotus	nancymaae		1	Hershkoviz (1977)
10	Aotus	nigriceps		1	Hershkoviz (1977)
11	Aotus	subglauca		1	Hershkoviz (1977)
12	Aotus	trivirgatus	1	1	Hill (1960); Hershkoviz (1977)
13	Aotus	vociferans	1	1	inferred; Hershkoviz (1977)
14	Aotus	zonalis	1	1	inferred; Hershkoviz (1977)
15	Arctocebus	calabarensis	1		Hill (1953)
16	Ateles	belzebuth	0		Hill (1958)		1*	1	Harms(1956; *cartilage); Ioannou (1971)
17	Ateles	chamek	0		inferred		1*	1	inferred; Ioannou (1971)
18	Ateles	hybridus	0		inferred		1*	1	inferred; Ioannou (1971)
19	Ateles	marginatus	0		inferred		1*	1	inferred; Ioannou (1971)
20	Ateles	fusciceps	0		Hill (1958)			1	Ioannou (1971)
21	Ateles	geoffroyi	0		Wislocki (1936)			1	Ioannou (1971)
22	Ateles	paniscus	0		Pocock (1920)	Ateles ater=Ateles paniscus	0	1	Pehrson (1914); Ioannou (1971)	Ateles ater=Ateles paniscus
23	Avahi	laniger	1		Grandidier (1871)		1		Grandidier (1871)
24	Avahi	betsileo		1	Pocock (1918)	Lichanotus=Avahi
25	Avahi	cleesei		1	Pocock (1918)	Lichanotus=Avahi
26	Avahi	meridionalis		1	Pocock (1918)	Lichanotus=Avahi
27	Avahi	occidentalis		1	Pocock (1918)	Lichanotus=Avahi
28	Avahi	peyrierasi		1	Pocock (1918)	Lichanotus=Avahi
29	Avahi	ramanantsoavanai		1	Pocock (1918)	Lichanotus=Avahi
30	Avahi	unicolor		1	Pocock (1918)	Lichanotus=Avahi
31	Brachyteles	arachnoides	1		Napier and Napier (1985); Dixson (2004; hybrid)
32	Brachyteles	hypoxanthus	1		inferred
33	Cacajao	calvus	0		Hershkovitz (1993)
34	Cacajao	hosomi	0		inferred
35	Cacajao	melanocephalus	0		Hershkovitz (1993)
36	Callicebus	barbarabrownae	1		inferred
37	Callicebus	coimbrai	1		inferred
38	Callicebus	lucifer	1		inferred
39	Callicebus	lugens	1		inferred
40	Callicebus	medemi	1		inferred
41	Callicebus	melanochir	1		inferred
42	Callicebus	nigrifons	1		inferred
43	Callicebus	personatus	1		Dixson (1987)
44	Callicebus	purinus	1		inferred
45	Callicebus	regulus	1		inferred
46	Callicebus	torquatus	1		Dixson (1987)
47	Callimico	goeldii	1		Hershkoviz (1977)
48	Callithrix	aurita	1		inferred		0		inferred
49	Callithrix	flaviceps	1		inferred		0		inferred
50	Callithrix	geoffroyi	1		inferred		0		inferred
51	Callithrix	kuhlii	1		inferred		0		inferred
52	Callithrix	penicillata	1		inferred		0		inferred
53	Callithrix	jacchus	1		Pohl (1928)	Hapale jacchus= Callithrix jacchus
54	Cebuella	pygmaea	1		Hershkoviz (1977)
55	Cebus	capucinus	1		Pohl (1928)		1		Clark (1934)
56	Cebus	albifrons	1		Pocock (1920)
57	Cebus	kaapori	1		inferred
58	Cebus	olivaceus	1		Hill (1958)
59	Cebus	unicolor	1		Pohl (1928)
60	Cercocebus	agilis		1	Harrison and Lewis (1986)
61	Cercocebus	atys	1	1	Hill (1958); Harrison and Lewis (1986)
62	Cercocebus	chrysogaster		1	Harrison and Lewis (1986)
63	Cercocebus	galeritus		1	Harrison and Lewis (1986)
64	Cercocebus	sanjei		1	Harrison and Lewis (1986)
65	Cercocebus	torquatus	1	1	Pohl (1928); Harrison and Lewis (1986)	Cercocebus aethiops=Cercocebus torquatus
66	Cercopithecus	ascanius	1		Dixson (1987)
67	Cercopithecus	cephus	1		Pohl (1928)	Rhinosticticus cephus=C. cephus
68	Cercopithecus	diana	1		Dixson (1987)
69	Cercopithecus	erythrotis	1		Dixson (1987)
70	Cercopithecus	hamlyni	1		Dixson (1987)
71	Cercopithecus	mitis	1		Hill (1966)
72	Cercopithecus	mona	1		Pohl (1928)	Mona mona=Cercopithecus mona
73	Cercopithecus	neglectus	1		Pohl (1928)	Mona neglectus=Cercopithecus neglectus
74	Cercopithecus	nictitans	1		Dixson (1987)
75	Cercopithecus	roloway	1		inferred
76	Cercopithecus	solatus	1		Dixson (2012)
77	Cheirogaleus	minusculus	1		inferred		1	1	inferred; Ioannou (1971)
78	Cheirogaleus	sibreei	1		inferred		1	1	inferred; Ioannou (1971)
79	Cheirogaleus	crossleyi						1	Ioannou (1971)
80	Cheirogaleus	major	1		Pocock (1918)	Chirogaleus major=Cheirogaleus major	1	1	Pehrson (1914); Ioannou (1971)
81	Cheirogaleus	medius	1		Petter Rosseaux (1962)		1	1	Petter-Rousseaux (1962); Ioannou (1971)
82	Chiropotes	albinasus	0		Hershkovitz (1993)
83	Chiropotes	chiropotes	0		Dixson (1998)
84	Chiropotes	satanas	0		Hershkovitz (1993)
85	Chiropotes	utahickae	0		Dixson (1998)
86	Chlorocebus	aethiops	1		Machida and Giacometti (1967)	Cercopithecus aethiops=Chlorocebus aethiops
87	Chlorocebus	cynosuros	1		inferred
88	Chlorocebus	djamdjamensis	1		inferred
89	Chlorocebus	pygerythrus	1		inferred
90	Chlorocebus	sabaeus	1		Vahlensieck, 1995
91	Chlorocebus	tantalus	1		inferred
92	Colobus	angolensis		1	Harrison and Lewis (1986)
93	Colobus	guereza	1	1	Dixson (1987); Harrison and Lewis (1986)
94	Colobus	polykomos	1	1	Dixson (1987); Harrison and Lewis (1986)
95	Colobus	satanas		1	Harrison and Lewis (1986)
96	Colobus	vellerosus		1	Harrison and Lewis (1986)
97	Daubentonia	madagascariensis	1		Pocock (1918)
98	Erythocebus	patas	1		Pohl (1928)	Erythrocebus pyrrhonotus=E. patas
99	Eulemur	albifrons	1		Pocock (1918)
100	Eulemur	cinereiceps	1		inferred
101	Eulemur	collaris	1		inferred
102	Eulemur	flavifrons	1		inferred
103	Eulemur	fulvus	1		Hill (1953)
104	Eulemur	rufifrons	1		inferred
105	Eulemur	rufus	1		inferred
106	Eulemur	sanfordi	1		inferred
107	Eulemur	coronatus	1		inferred		1		inferred
108	Eulemur	mongoz	1		Hill (1953)		1		Pehrson (1914)
109	Eulemur	macaco	1		Pohl (1910)		1		Petter-Rousseaux (1962)
110	Euoticus	elegantulus	1	1	Hill (1953)
111	Euoticus	pallidus		1	Hill (1953)
112	Galago	senegalensis	1	1	Pocock (1918); Hill (1953)		0/1*	1	Petter-Rousseaux (1962)/Butler (1964; cartilage); Pocock (1918)
113	Galago	gallarum		1	Hill (1953)			1	Pocock (1918)
114	Galago	matschiei		1	Hill (1953)			1	Pocock (1918)
115	Galago	moholi	1	1	Hill (1953)			1	Pocock (1918)
116	Galago	udzungwensis		1	Hill (1953)			1	Pocock (1918)
117	Galagoides	demidoff	1	1	Hill (1953)		1	1	Hill (1953); Ioannou (1971)
118	Galagoides	cocos	1	1	Perkin (2007); Hill (1953)			1	Ioannou (1971)
119	Galagoides	granti	1	1	Perkin (2007); Hill (1953)			1	Ioannou (1971)
120	Galagoides	nyasae		1	Hill (1953)			1	Ioannou (1971)
121	Galagoides	orinus	1	1	Perkin (2007); Hill (1953)		1	1	Ioannou (1971)
122	Galagoides	rondoensis	1	1	Perkin (2007); Hill (1953)		1	1	Ioannou (1971)
123	Galagoides	thomasi	1	1	Anderson (2000); Hill (1953)			1	Ioannou (1971)
124	Galagoides	zanzibaricus	1	1	Perkin (2007); Hill (1953)			1	Ioannou (1971)
125	Gorilla	beringei	1		Hill and Harrison-Matthews (1949)
126	Gorilla	gorilla	1		Hill and Harrison-Matthews (1949)
127	Hapalemur	griseus	1	1	Beddard (1884)		1	1	Hill and Davies (1954); Ioannou (1971)
128	Hapalemur	alaotrensis	1	1	inferred; Pocock (1918)		1	1	inferred; Ioannou (1971)
129	Hapalemur	meridionalis	1	1	inferred; Pocock (1918)		1	1	inferred; Ioannou (1971)
130	Hapalemur	aureus		1	Pocock (1918)			1	Ioannou (1971)
131	Hapalemur	occidentalis		1	Pocock (1918)			1	Ioannou (1971)
132	Homo	sapiens	0		Pohl (1928)		0		Simokawa (1938)
133	Hoolock	leuconedys	1		inferred		1		inferred
134	Hoolock	hoolock	1		Grooves (1972)		0/1		Matthews (1946)/ Geissmann and Lim (1994)
135	Hylobates	agilis	1		Matthews (1946)		1		Gerhardt (1909)
136	Hylobates	lar	1		Hill (1958) pag 664		0		Groves (1972)
137	Hylobates	albibarbis	1		inferred
138	Hylobates	moloch	1		Gerhardt (1909)	Hylobates leuciscus=H. moloch
139	Hylobates	muelleri	1		Grooves (1972)
140	Hylobates	pileatus	1		Grooves (1972)
141	Indri	indri	1		Grandidier (1871)		1		Grandidier (1871)
142	Lagothrix	cana	0		inferred
143	Lagothrix	lagothricha	0/1		Hill (1953)/ Machida and Giacometti (1967)
144	Lagothrix	lugens	0		Hill (1953)
145	Lagothrix	poeppigii	0		Pocock (1920)	Lagothrix infumata=L. poeppigii
146	Lagothrix	flavicauda	0		Dixson (1998)	Oreonax flavicauda=Lagothrix flavicauda
147	Lemur	catta	1		Hill (1953)		1		Harms (1956)
148	Leontopithecus	rosalia	1		Hershkoviz (1977)
149	Lepilemur	ruficaudatus	1		Hill (1953)		0		Hill and Davies (1954)
150	Lepilemur	mustelinus					1		Petter-Rousseaux (1962)
151	Lophocebus	albigena	1		Dixson (1987)
152	Lophocebus	aterrimus	1		Hill (1974)
153	Loris	tardigradus	1		Hill (1953)		0/1*		Hill (1933) / Machida and Giacometti (1967; cartilage)
154	Loris	lydekkerianus					0		Rau and Hiriyannaiya (1930)
155	Macaca	mulatta	1		Pohl (1928)	Rhesus rhesus=Macaca mulatta	0		Machida and Giacometti (1967)
156	Macaca	arctoides	1		Hill (1958)
157	Macaca	assamensis	1		Hill (1958)
158	Macaca	cyclopis	1		Hill (1958)		0		Simokawa (1938)
159	Macaca	fuscata	1		Hill (1958)
160	Macaca	hecki	1		Pohl (1928)	Macacus heckii=Macaca hecki
161	Macaca	leonnina	1		Hill (1974)
162	Macaca	maura	1		Pocock (1925)
163	Macaca	fascicularis	1		Pohl (1928)	Zati cynomolgus=Macacus cynomolgus=Macaca fascicularis	1		Pehrson (1914)
164	Macaca	nemestrina	1		Pohl (1928)	Nemestrinus nemestrinus=Macaca nemestrina
165	Macaca	nigra	1		Pohl (1928)	Cynopithecus niger=Macaca nigra
166	Macaca	ochreata	0		Pocock (1925)
167	Macaca	pagensis	1		inferred
168	Macaca	radiata	1		Hill (1958)
169	Macaca	siberu	1		inferred
170	Macaca	silenus	1		Hill (1958)
171	Macaca	sinica	1		Pocock (1925)	Cynopithecus ochreatus=Macaca ochreata
172	Macaca	sylvanus	1		Hill (1958)
173	Macaca	thibetana	1		Hill (1958)
174	Mandrillus	leucophaeus	1		Hill (1958)
175	Mandrillus	sphinx	1		Pohl (1928)	Choeropithecus sphinx=Mandrillus sphinx
176	Mico	argentatus	1		Hershkoviz (1977)
177	Mico	chrysoleucus	1		Hershkoviz (1977)
178	Mico	emiliae	1		inferred
179	Mico	humeralifer	1		Hershkoviz (1977)
180	Mico	leucippe	1		inferred
181	Mico	nigriceps	1		inferred
182	Mico	rondoni	1		inferred
183	Microcebus	murinus	1		Pohl (1910)		1		Petter-Rousseaux (1962)
184	Miopithecus	ogouensis	1		inferred
185	Miopithecus	talapoin	1		Hill (1966)
186	Nasalis	larvatus	1		Pohl (1928)
187	Nomascus	leucogenys	1		Grooves (1972)		1		Groves (1972)
188	Nomascus	concolor	1		De Beaux (1917)	Hylobates concolor=Nomascus concolor
189	Nomascus	gabriellae	1		Grooves (1972)
190	Nomascus	hainanus	1		inferred
191	Nomascus	nasutus	1		inferred
192	Nycticebus	bengalensis	1		inferred
193	Nycticebus	cougang	1		Pohl (1910)
194	Nycticebus	javanicus	1		inferred
195	Nycticebus	menagensis	1		inferred
196	Nycticebus	pygmaeus	1		Pocock (1918)
197	Otolemur	garnettii	1		Pohl (1910)
198	Otolemur	crassicaudatus	1		Pohl (1910)		1		Pehrson (1914)
199	Pan	paniscus	1		Izor et al. (1981)
200	Pan	troglodytes	1		Gerhardt (1909)	Troglodytes niger=Pan troglodytes
201	Papio	anubis	1		Hill (1958)
202	Papio	cynocephalus	1		Machida and Giacometti (1967)
203	Papio	hamadryas	1		Pohl (1928)	Hamadryas hamadryas=Papio hamadryas
204	Papio	papio	1		Hill (1974)
205	Papio	ursinus	1		Pohl (1928)	Choeropithecus porcarius=Papio ursinus
206	Perodicticus	edwarsi	1		inferred
207	Perodicticus	potto	1		Pocock (1918)		1		Petter-Rousseaux (1962)
208	Piliocolobus	badius	1		Hill (1958)
209	Piliocolobus	foai	1		inferred
210	Piliocolobus	gordonorum	1		inferred
211	Piliocolobus	kirkii	1		inferred
212	Piliocolobus	pennantii	1		inferred
213	Piliocolobus	preussi	1		inferred
214	Piliocolobus	rufomitratus	1		inferred
215	Piliocolobus	tephrosceles	1		inferred
216	Piliocolobus	tholloni	1		inferred
217	Pithecia	aequatorialis	1		Hershkovitz (1993)
218	Pithecia	albicans	1		Dixson (1987)
219	Pithecia	irrorata	0		Hershkovitz (1993)
220	Pithecia	monachus	1		Hershkovitz (1993)
221	Pithecia	pithecia	1		Hill (1960)
222	Pongo	pygmaeus	1		Gerhardt (1909); Harms (1956)	Simia satyrus=Pongo	1		Gerhardt (1909)
223	Pongo	abelii	1		inferred		1		inferred
224	Presbytis	chrysomelas	1		inferred
225	Presbytis	comata	1		Dixson (1987)
226	Presbytis	femoralis	1		inferred
227	Presbytis	melalophos	1		Pohl (1928)	Lophopithecus melalophus=Presbytis melalophos
228	Presbytis	natunae	1		inferred
229	Presbytis	siamensis	1		inferred
230	Procolobus	verus	1		Hill (1958)
231	Prolemur	simus		1	Pocock (1918)	Hapalemur simus=Prolemur simus	1		Hill (1958)
232	Propithecus	edwardsi	1		inferred		1		Grandidier (1871)
233	Propithecus	candidus	1		inferred
234	Propithecus	coquereli	1		inferred
235	Propithecus	coronatus	1		inferred
236	Propithecus	deckenii	1		inferred
237	Propithecus	diadema	1		Grandidier (1871)
238	Propithecus	perrieri	1		inferred
239	Propithecus	trattersalli	1		inferred
240	Propithecus	verreauxi	1		Pocock (1918)
241	Pygathrix	cinerea	1		inferred
242	Pygathrix	nemaeus	1		Dixson (1987)
243	Rhinopithecus	avunculus	1		Dixson (1987)
244	Rhinopithecus	bieti	1		inferred
245	Rhinopithecus	brelichi	1		inferred
246	Rhinopithecus	roxellana	1		Dixson (2012)
247	Saguinus	bicolor	1		Hershkoviz (1977)
248	Saguinus	fuscicollis	1		Hershkoviz (1977)
249	Saguinus	geoffroyi	1		Hershkoviz (1977)
250	Saguinus	graellsi	1		Hershkoviz (1977)
251	Saguinus	imperator	1		Hill (1958)
252	Saguinus	inustus	1		Hershkoviz (1977)
253	Saguinus	labiatus	1		Hershkoviz (1977)
254	Saguinus	leucopus	1		Hershkoviz (1977)
255	Saguinus	martinsi	1		Hershkoviz (1977)
256	Saguinus	melanoleucus	1		inferred
257	Saguinus	midas	1		Hill (1958)
258	Saguinus	mystax	1		Hill (1958)
259	Saguinus	niger	1		Hershkoviz (1977)
260	Saguinus	nigricollis	1		Hill (1958)
261	Saguinus	oedipus	1		Pohl (1928)	Oedipomidas oedipus=Saguinus oedipus
262	Saguinus	pileatus	1		Hershkoviz (1977)
263	Saguinus	tripartitus	1		inferred
264	Saimiri	boliviensis	1	1	Dixson (1987); Harrison and Lewis (1986)
265	Saimiri	oerstedii	1	1	Wislocki (1936); Harrison and Lewis (1986)
266	Saimiri	sciureus	1	1	Hill (1958); Harrison and Lewis (1986)
267	Saimiri	ustus		1	Harrison and Lewis (1986)
268	Saimiri	vanzolinii		1	Harrison and Lewis (1986)
269	Sapajus	apella	1		Pohl (1928)		1		Carosi et al. (2001)
270	Sapajus	cay	1		inferred		1		inferred
271	Sapajus	flavius	1		inferred		1		inferred
272	Sapajus	libidinosus	1		inferred		1		inferred
273	Sapajus	nigritus	1		inferred		1		inferred
274	Sapajus	xanthosternos	1		inferred		1		inferred
275	Sapajus	robustus	1		Pohl (1928)	Cebus robustus=Sapajus robustus
276	Sciurocheirus	alleni	1		Hill (1953)
277	Sciurocheirus	gabonensis	1		inferred
278	Semnopithecus	ajax	1		inferred
279	Semnopithecus	dussumieri	1		inferred
280	Semnopithecus	entellus	1		David and Ramaswami (1971)
281	Semnopithecus	hector	1		inferred
282	Semnopithecus	hypoleucos	1		inferred
283	Semnopithecus	priam	1		inferred
284	Semnopithecus	schistaceus	1		inferred
285	Simias	concolor	1		Hill (1958)
286	Symphalangus	syndactylus	1		Gerhardt (1909)	Siamanga syndactylus=Symphalangus syndactylus	1		Gerhardt (1909)
287	Tarsius	bancanus	0	0	Pohl (1910); Hill (1955)		0	0	Harms (1956)
288	Tarsius	dentatus		0	Hill (1955)			0	Harms (1956)
289	Tarsius	lariang		0	Hill (1955)			0	Harms (1956)
290	Tarsius	pelengensis		0	Hill (1955)			0	Harms (1956)
291	Tarsius	pumilus	0	0	inferred; Hill (1955)			0	Harms (1956)
292	Tarsius	sangirensis	0	0	inferred; Hill (1955)			0	Harms (1956)
293	Tarsius	syrichta		0	Hill (1955)			0	Harms (1956)
294	Tarsius	tarsier	0	0	Woolard (1925); Hill (1955)			0	Harms (1956)
295	Tarsius	tumpara		0	Hill (1955)			0	Harms (1956)
296	Tarsius	wallacei		0	Hill (1955)			0	Harms (1956)
297	Theropithecus	gelada	1		Hill (1974)
298	Trachypithecus	auratus	1		Machida and Giacometti (1967)	Presbytis pyrrus=T. auratus
299	Trachypithecus	delacouri	1		inferred
300	Trachypithecus	ebenus	1		inferred
301	Trachypithecus	francoisi	1		Dixson (2012)
302	Trachypithecus	hatinhensis	1		inferred
303	Trachypithecus	obscurus	1		Dixson (1987)
304	Trachypithecus	vetulus	1		Pohl (1928)	Presbypithecus cephalopterus=Trachipithecus vetulus
305	Varecia	rubra	1		inferred		1		inferred
306	Varecia	variegata	1		Pohl (1910)		1		Pohl (1910)
References
Anderson M. J., 2000. Penile morphology and classification of bush babies (subfamily Galagoninae). International Journal of Primatology, 21(5): 815-836.
Beddard P. E., 1884. On some points in the structure of Hapalemur griseus. Proceedings of the Zoological Society of London, 52(3): 391-399.
Butler H., 1964. The reproductive biology of a strepsirrhine (Galago senegalensis senegalensis). International Review of General and Experimental Zoology, 1: 241-296.
Carosi M., Ulland A. E., Gerald M. S., Suomi S. J., 2001. Male-Like External Genitalia in Female Tufted Capuchins (Cebus apella), and the Presence of a Clitoral Bone (baubellum): A Cross-Sectional Study. Folia Primatologica, 72: 149.
Clark W. E. le G., 1934. Early Forerunners of Man. Tindall & Cox, Bailliere, London.
David G. F. X., Ramaswami L. S., 1971. Reproductive systems of the North Indian langur (Presbytis entellus entellus Dufresne). Journal of morphology, 135(1): 99-129.
De Beaux O., 1917. Sul pene digli antropomorfi. Giornale Per Morfologia Dell′ Uomo E Dei Primati, 1: 222-227.
Dixson A.F., 1987. Baculum length and copulatory behavior in Primates. American Journal of Primatology, 13: 51-60.
Dixson A., 1998. Primate sexuality: comparative studies of the prosimians, monkeys, apes, and human beings. Oxford University Press, Oxford.
Dixson A. F., Pissinatti A., Anderson M. J., 2004. Observations on genital morphology and anatomy of a hybrid male muriqui (genus Brachyteles). Folia Primatologica, 75(2): 61-69.
Dixson A. F., 2012. Primate Sexuality: Comparative Studies of the Prosimians, Monkeys, Apes, and Humans. 2nd ed. Oxford University Press, Oxford.
Geissmann T., Lim K. K. P., 1994. Extraction of bacula of tanned gibbons skins. Raffles Bulletin of Zoology, 42(4): 775-780.
Gerhardt U., 1909. Ueber das Vorkommen eines Penis-und Clitorisknochens bei Hylobatiden. Anatomischer Anzeiger, 35: 353-358.
Grandidier A., 1871. Observations sur les Propitheques de Madagascar. Comptes rendus de l'Académie des Sciences, 72: 231–232.
Groves C. P., 1972. Systematics and phylogeny of gibbons. Gibbons and siamang: 1-89.
Harms J.W., 1956. Primatologia - Handbook of Primatology. Hofer H., Schultz A.H., Starck D. (Eds.). Basel, Karger, New York. I vol. Pp. 1063.
Harrison R. M., Lewis R. W., 1986. The male reproductive tract and its fluids. Comparative primate biology, 3: 101-148.
Hershkovitz P., 1977. 14. External genitalia and accessory structures. In: Hershkovitz P. (Ed.). Living New World Monkeys (Platyrrhini) with an Introduction to Primates. The University Chicago Press, Chicago and London. Vol. 1(2): 112-119.
Hershkovitz P., 1993. Male external genitalia of non-prehensile tailed South-American monkeys. Part I. Subfamily Pitheciinae, Family Cebidae. Fieldiana Zoology, 73: 1-17.
Hill O.W.C., 1953. Observations on the genitalia of the Woolly Monkey (Lagothrix). Proceedings of the Zoological Society of London, 122: 973-984.
Hill O.W.C., 1955. II-Haplorhini: Tarsioidea. In: Primates - Comparative Anatomy and Taxonomy. University Press, Edinburgh. Pp. 347.
Hill O.W.C., 1958. B. External genitalia. In: Hofer H., Schultz A.H., Starck D. (Eds.). Primatologia. Basel, Karger, New York. 3(1): 630-704.
Hill O.W.C., 1960. IV-Cebidae Part A. In: Primates - Comparative Anatomy and Taxonomy. University Press, Edinburgh. Pp. 934
Hill O. W. C., 1964. XXI-The External Anatomy of Allenopithecus. Proceedings of the Royal Society of Edinburgh, Section B: Biological Sciences, 68(4): 302-326.
Hill O.W.C., 1966. VI-Catarrhini, Cercopithecoidea, Cercopithecinae. In: Primates - Comparative Anatomy and Taxonomy. University Press, Edinburgh. Pp. 757
Hill O.W.C., 1974. VII-Cynopithecinae. Cercocebus, macaca, cynopithecus. In: Primates - Comparative Anatomy and Taxonomy. University Press, Edinburgh. Pp. 934.
Hill O. W. C., Davies D. V., 1955. XVII-The Reproductive Organs in Hapalemur and Lepilemur. Proceedings of the Royal Society of Edinburgh, Section B: Biological Sciences, 65(3): 251-270.
Hill O. W. C., Matthews L. H., 1949. The male external genitalia of the Gorilla, with remarks on the os penis of other Hominoidea. Proceedings of the Zoological Society of London, 119(2): 363-378.
Ioannou J.M., 1971. Female reproductive organs. In: Hafex E. S. E. (Ed.), Comparative Reproduction of Nonhuman Primates. Thomas C. C. Publisher, Springfield. Vol. 6: 131-159.
Izor R. J., Walchuk S. L., Wilkins L., 1981. Anatomy and systematic significance of the penis of the pygmy chimpanzee, Pan paniscus. Folia Primatologica, 35(2-3): 218-224.
Machida H., Giacometti L., 1967. The anatomical and histochemical properties on the skin of the external genitalia of the primates. Folia primatologica, 6(1-2): 48-69.
Matthews L. H., 1946. Notes on the genital anatomy and physiology of the gibbon (Hylobates). Proceedings of the Zoological Society of London, 116(2): 339-364.
Napier J. R., Napier P. H., 1985. The natural history of the primates. British Museum of Natural History and Cambridge University Press, London.
Pehrson von T., 1914. Beiträge zur Kenntnis der äusseren weiblichen Genitalien bei Affen, Halbaffen, und Insectivoren. Anatomischer Anzeiger, 46: 161-179.
Perkin A., 2007. Comparative Penile Morphology of East African Galagos of the Genus Galagoides (Family Galagidae): Implications for Taxonomy. American Journal of Primatology, 69:16–26.
Petter-Rousseaux A., 1962. Recherches sur la biologie de la reproduction de Primates inférieurs. Mammalia, 26:7-88.
Pocock R. I., 1918. On the External Characters of the Lemurs and of Tarsius. Journal of Zoology, 88: 19-53.
Pocock R. I., 1920. On the external Characters of the South American Monkeys. Journal of Zoology, 90: 91-113.
Pocock R. I., 1925. The External Characters of the Catarrhine Monkeys and Apes. Journal of Zoology, 95: 1479-1579.
Pohl von L., 1910. Beitrage zur Kenntnis des Os penis der Prosimier. Anatomischer Anzeiger, 37: 225-231.
Pohl von L., 1928. Zur Morphologie der männlichen Kopulationsorgane der Säugetiere; insbesondere der Versuch einer vergleichend-anatomischen Studie über den Penis der Primaten, einschließlich des Menschen. Anatomy and Embryology, 86: 71-119.
Rau A. S., Hiriyannaiya S., 1930. Contributions to our knowledge of the anatomy of the Lemuroidea. II. The urinogenital system of Loris lydekkerianus. The half-yearly Journal of the Mysore University, 4: 1-19.
Simokawa S., 1938. Einige Bemerkungen fiber den Clitorisknochen. Keijo Journal of Medicine, 9: 273-282.
Vahlensieck Jr W. K. G., Schaefer H. E., Westenfelder M., 1995. Penile ossification and acquired penile deviation. European urology, 27: 252-256.
Wislocki G. B., 1936. The external genitalia of the simian primates. Human Biology, 8: 309-347.
Woollard, H. H., 1925. The Anatomy of Tarsius spectrum. Proceedings of the Zoological Society of London, 95: 1071-184.
