# Supplementary material for: The ultimate database to (re)set the evolutionary history of primate genital bones
Source: Sci Rep. 2021 May 27;11:11245. doi: 10.1038/s41598-021-90787-2 (PMC8160331; doi:10.1038/s41598-021-90787-2)
Supplement: Supplementary file 3 — Supplementary Table S2. [file 41598_2021_90787_MOESM3_ESM.xlsx]

## Sheet: Additional file 2
The ultimate database to (re)set the evolutionary history of primate genital bones
Spani Federica, Morigi Maria Pia, Bettuzzi Matteo, Scalici Massimiliano, Gentile Gabriele, Carosi Monica
							Present study data
Provider	ID	Scientific name	Sex	Age class	Sample type	Lit.	Palp.	X-rays	micro-CT	Notes
AMNH	188002	Alouatta seniculus	F	Adult	Clitoris	DD	0	0	0
AMNH	210381	Alouatta seniculus	F	Juvenile	Whole body	DD	0	0	0
AMNH	212422	Alouatta seniculus	M	Juvenile (21 days)	Whole body	DD	1	1	1
AMNH	187969	Aotus trivirgatus	F	Adult	Clitoris	DD	0	0	0
NMNH	254858	Ateles geoffroyi	F	Adult	Clitoris	1‡	0	0	0
NMNH	257680	Ateles geoffroyi	F	Adult	Clitoris	1‡	0	0	-
NMNH	258459	Ateles geoffroyi	M	Adult	Penis	0	0	0	0
NMNH	259332	Ateles geoffroyi	F	Adult	Clitoris	1‡	0	0	-
NMNH	259707	Ateles geoffroyi	M	Adult	Penis	0	0	0	-
NMNH	260204	Ateles geoffroyi	F	Adult	Clitoris	1‡	0	0	0
NMNH	254720	Ateles hybridus	M	Adult	Penis	0*	0	0	-
NMNH	259487	Ateles hybridus	M	Adult	Penis	0*	0	0	-
AMNH	170461	Avahi laniger	M	Adult	Penis	1	1	1	1
AMNH	170500	Avahi laniger	F	Juvenile	Clitoris	1	0	0	0
NMNH	259474	Brachyteles arachnoides	F	Adult	Clitoris	DD	0	0	0
AMNH	183284	Callimico goeldii	F	Adult	Whole body	DD	0	0	0
AMNH	183285	Callimico goeldii	M	Adult	Whole body	1	1	1	1
IZSVE	1493	Callithrix jacchus	M	Subadult (8 mo.)	Penis	1	0	0	-
AMNH	36653	Callithrix jacchus	M	Adult	Whole body	1	0	0	0
IZSTO	103732	Callithrix jacchus	F	Adult (10 yrs.)	Clitoris	DD	0	0	-
NMNH	267651	Callithrix jacchus	M	Adult	Penis	1	1	1	1
AMNH	209920	Cebus albifrons	M	Adult	Penis	1	1	1	1
AMNH	209922	Cebus albifrons	M	Adult	Penis	1	1	1	1
AMNH	211545	Cebus albifrons	M	Adult	Penis	1	1	1	1
AMNH	211565	Cebus albifrons	M	Adult	Penis	1	1	1	1
AMNH	211574	Cebus albifrons	F	Fetus	Whole body	DD	0	0	0
AMNH	211580	Cebus albifrons	M	Adult	Penis	1	1	1	1
AMNH	211587	Cebus albifrons	M	Adult	Penis	1	1	1	1
NMNH	255553	Cebus capucinus	M	Adult	Penis	1	1	1	1
NMNH	255554	Cebus capucinus	M	Adult	Penis	1	1	1	1
NMNH	255555	Cebus capucinus	M	Adult	Penis	1	1	1	1
NMNH	257679	Cebus capucinus	F	Adult	Clitoris	1	1	1	1
NMNH	259872	Cebus capucinus	M	Adult	Penis	1	1	1	1
NMNH	259921	Cebus capucinus	M	Adult	Penis	1	1	1	1
NMNH	267576	Cebus capucinus	M	Adult	Penis	1	1	1	1
NMNH	269150	Cebus capucinus	M	Adult	Penis	1	1	1	1
NMNH	477292	Cercocebus atys	M	Adult	Penis	1	1	1	1
NMNH	255557	Cercocebus torquatus	M	Juvenile	Penis	1	0	0	0
NMNH	257398	Cercopithecus campbelli	M	Adult	Penis	DD	0	0	?
IZSLT	38091	Cercopithecus mitis	M	Adult (>5 yrs.)	Penis	1	1	1	1
NMNH	268915	Cercopithecus mitis	M	Adult	Penis	1	1	1	1
NMNH	255454	Cercopithecus mitis albogularis	M	Adult	Penis	DD	0	0	?	Cercopithecus albogularis
NMNH	260222	Cercopithecus mitis albogularis	M	Adult	Penis	DD	1	1	1	Cercopithecus albogularis
NMNH	257036	Chlorocebus aethiops	M	Adult	Penis	1	1	1	1
IZSLER	55940	Chlorocebus pygerythrus	M	Adult (8 yrs.)	Penis	1*	1	1	1
NMNH	251606	Chlorocebus pygerythrus	M	Adult	Penis	1*	0	0	?
NMNH	252304	Chlorocebus pygerythrus	M	Adult	Penis	1*	0	0	?
IZSLER	365314	Chlorocebus pygerythrus	F	Adult (15 yrs.)	Clitoris	DD	0	0	-
NMNH	268778	Chlorocebus sabaeus	M	Adult	Penis	1	1	1	1
NMNH	236983	Colobus guereza	M	Adult	Penis	1	1	1	1
NMNH	268509	Colobus guereza	M	Adult	Penis	1	0	0	0
NMNH	269192	Erythrocebus patas	M	Adult	Penis	1	0	0	0
NMNH	269288	Erythrocebus patas	M	Adult	Penis	1	0	0	0
AMNH	170701	Eulemur albifrons	F	Adult	Clitoris	DD	0	0	0
AMNH	170752	Eulemur collaris	F	Adult	Whole body	DD	0	0	0
AMNH	170754	Eulemur collaris	M	Adult	Penis	1*	1	1	1
NMNH	255517	Eulemur macaco	M	Adult	Penis	1	0	0	0
NHMLS	5907	Galago gallarum	M	Juvenile	Penis	1‡	0	1	1
AMNH	87055	Galago moholi	M	Adult	Penis	1	1	1	1
NMNH	465850	Galago senegalensis	F	Adult	Clitoris	0/1/1‡	0	0	0
MZUTT	389	Galago sp.	M	Adult	Baculum	1	-	-	1
AMNH	50984	Galagoides demidoff	F	Adult	Whole body	1	1	1	1
NMNH	257504	Gorilla beringei	M	Adult	Penis	1	0	0	0
AMNH	170683	Hapalemur griseus	M	Adult	Penis	1	1	1	1
NMNH	257681	Hylobates agilis	M	Adult	Penis	1	0	0	0
AMNH	188150	Lagothrix lagothricha poeppigii	F	Adult	Clitoris	DD	0	0	0	Lagothrix poeppigii
IZSLT	22899	Lemur catta	F	Adult (21 yrs.)	Clitoris	1	0	1	1
IZSLT	42568	Lemur catta	M	Infant (3 days)	Penis	1	0	1	1
IZSTO	103729	Lemur catta	M	Adult (6 yrs.)	Penis	1	1	1	1
NMNH	258221	Lemur catta	M	Adult	Penis	1	0	0	?
AMNH	170795	Lepilemur mustelinus	F	Adult	Whole body	1	0	0	0
AMNH	170796	Lepilemur mustelinus	M	Adult	Whole body	DD	1	1	1
NMNH	258436	Lophocebus albigena	M	Adult	Penis	1	0	0	0
NMNH	241596	Lophocebus aterrimus	M	Adult	Penis	1	1	1	1
IZSLT	33031	Macaca fascicularis	M	Adult (20 yrs.)	Penis	1	1	1	1
IZSLT	66364	Macaca fascicularis	F	Adult (18 yrs.)	Clitoris	1	0	0	-
IZSLT	102011	Macaca fascicularis	F	Adult (13 yrs.)	Clitoris	1	0	0	-
IZSLT	102012	Macaca fascicularis	F	Adult (15 yrs.)	Clitoris	1	0	0	-
NMNH	257991	Macaca fascicularis	M	Adult	Penis	1	0	0	?
NMNH	258238	Macaca fascicularis	M	Adult	Penis	1	1	1	1
NMNH	258587	Macaca fascicularis	M	Adult	Penis	1	1	1	1
NMNH	521837	Macaca fascicularis	M	Adult	Penis	1	1	1	1
NMNH	521839	Macaca fascicularis	M	Adult	Penis	1	1	1	1
NMNH	256490	Macaca fuscata	M	Adult	Penis	1	0	0	?
NMNH	258216	Macaca fuscata	M	Adult	Penis	1	1	1	1
NMNH	259492	Macaca fuscata	M	Adult	Penis	1	0	0	?
NMNH	259982	Macaca fuscata	M	Adult	Penis	1	0	0	?
NMNH	260229	Macaca fuscata	M	Adult	Penis	1	0	0	?
NMNH	255836	Macaca hecki	M	Adult	Penis	1	1	1	1
NMNH	259865	Macaca mulatta	M	Adult	Penis	1	0	0	0
NMNH	259996	Macaca mulatta	M	Adult	Penis	1	1	1	1
NMNH	583787	Macaca mulatta	F	Adult	Clitoris	0	0	0	0
NMNH	256773	Macaca nemestrina	M	Adult	Penis	1	0	0	0
NMNH	536028	Macaca ochreata	M	Adult	Penis	0	1	1	1
NMNH	268917	Macaca silenus	M	Adult	Penis	1	0	0	?
NMNH	256800	Macaca sp.	M	Adult	Penis	1	0	0	0
IZSLT	54165	Macaca sylvanus	F	Adult (10-17 yrs.)	Clitoris	DD	0	0	-
NMNH	255979	Macaca sylvanus	M	Adult	Penis	1	0	0	0
NMNH	254800	Macaca thibetana	M	Adult	Penis	1	1	1	1
NMNH	536026	Macaca tonkeana	M	Adult	Penis	DD	1	1	1
NMNH	267563	Mico argentatus	F	Adult	Clitoris	DD	0	0	0	Callithrix argentata
AMNH	174487	Microcebus murinus	M	Adult	Whole body	1	1	1	1
AMNH	279352	Microcebus murinus	M	Adult	Penis	1	1	1	1
AMNH	279353	Microcebus murinus	M	Adult	Penis	1	1	1	1
AMNH	174363	Microcebus rufus	M	Adult	Penis	DD	1	1	1
AMNH	174381	Microcebus rufus	M	Adult	Penis	DD	1	1	1
NMNH	257996	Nomascus gabriellae	M	Adult	Penis	1	0	0	0
AMNH	202613	Otolemur crassicaudatus	F	Adult	Whole body	1	1	1	1
NMNH	252760	Otolemur garnettii	M	Adult	Penis	1	1	1	1
NMNH	254710	Otolemur garnettii	M	Adult	Penis	1	0	0	0
AMNH	201378	Pan sp.	M	Fetus	Whole body	1	0	0	0
IZSLER	69049	Pan troglodytes	F	Adult (30 yrs.)	Clitoris	0	0	0	-
AMNH	201436	Pan troglodytes	F	Adult	Clitoris	DD	0	0	0
NMNH	256973	Pan troglodytes	M	Juvenile	Penis	1	0	0	0
NMNH	260384	Pan troglodytes	M	Adult	Penis	1	1	1	1
NMNH	267493	Papio anubis	M	Adult	Penis	1	0	0	?
NMNH	258502	Papio hamadryas	M	Adult	Penis	1	1	1	1
NMNH	258823	Papio hamadryas	M	Adult	Penis	1	1	1	1
NMNH	267309	Papio hamadryas	M	Adult	Penis	1	0	0	?
NMNH	258575	Papio ursinus	M	Adult	Penis	1	1	1	1
NMNH	269411	Papio ursinus	M	Adult	Penis	1	0	0	?
AMNH	187983	Pithecia monachus	M	Adult	Penis	1	1	1	1
NMNH	255542	Pithecia monachus	F	Adult	Clitoris	DD	0	0	0
NMNH	269838	Pithecia monachus	F	Adult	Clitoris	DD	0	0	0
NMNH	269827	Plecturocebus pallescens	M	Adult	Penis	DD	0	0	0	Callicebus pallescens
NMNH	114510	Presbytis melalophos	F	Adult	Clitoris	DD	0	0	0
AMNH	31256	Propithecus verreauxi	F	Adult	Whole body	DD	1	1	1
AMNH	170479	Propithecus verreauxi	M	Juvenile	Whole body	1	1	1	1
NMNH	256915	Pygathrix nigripes	M	Adult	Penis	DD	0	0	0
NMNH	257997	Pygathrix nigripes	M	Adult	Penis	DD	0	0	0
NMNH	269798	Pygathrix nigripes	M	Adult	Penis	DD	0	0	0
NMNH	258986	Rhinopithecus roxellana	M	Adult	Penis	1	1	1	1
AMNH	188178	Saguinus mystax	F	Adult	Clitoris	DD	0	0	0
AMNH	188183	Saguinus mystax	M	Adult	Whole body	1	1	1	1
IZSLT	98732	Saguinus oedipus	F	Infant (15 days)	Clitoris	DD	0	0	-
AMNH	211596	Saimiri boliviensis	M	Adult	Penis	1	1	1	1
AMNH	211599	Saimiri boliviensis	M	Adult	Penis	1	1	1	1
AMNH	211600	Saimiri boliviensis	M	Adult	Penis	1	1	1	1
AMNH	211633	Saimiri boliviensis	M	Adult	Penis	1	1	1	1
IZSLT	45258	Sapajus apella	M	Adult (7 yrs.)	Penis	1	1	1	1
AMNH	188040	Sapajus apella	F	Adult	Clitoris	1	0	0	0	Cebus apella
AMNH	209924	Sapajus apella	M	Adult	Penis	1	1	1	1	Cebus apella
AMNH	211579	Sapajus apella	M	Adult	Penis	1	1	1	1	Cebus apella
NMNH	269836	Semnopithecus entellus	F	Adult	Clitoris	DD	0	0	0
NMNH	141161	Symphalangus syndactylus	F	Adult	Clitoris	1	0	0	0
NMNH	269396	Theropithecus gelada	M	Adult	Penis	1	1	1	1
NMNH	258998	Trachypithecus obscurus	M	Adult	Penis	1	1	1	1
AMNH	170786	Varecia variegata	F	Adult	Clitoris	1	1	1	1
