# Supplementary material for: The ultimate database to (re)set the evolutionary history of primate genital bones
Source: Sci Rep. 2021 May 27;11:11245. doi: 10.1038/s41598-021-90787-2 (PMC8160331; doi:10.1038/s41598-021-90787-2)
Supplement: Supplementary file 5 — Supplementary Table S4. [file 41598_2021_90787_MOESM5_ESM.xlsx]

## Sheet: Foglio1
The ultimate database to (re)set the evolutionary history of primate genital bones
Spani Federica, Morigi Maria Pia, Bettuzzi Matteo, Scalici Massimiliano, Gentile Gabriele, Carosi Monica
Baculum
Phylogeny	Mean state change		Mean total time
	AB -> PR	PR -> AB	AB	PR
Springer	1.8	7	0.082	0.918
TimeTree	1.8	7	0.073	0.927
Baubellum
Phylogeny	Mean state change		Mean tot. time
	AB -> PR	PR -> AB	AB	PR
Springer	7.3	9.4	0.4634	0.536
TimeTree	10.8	13.1	0.418	0.582
